# Supplementary material for: Osteohistological signal from the smallest known phytosaur femur reveals slow growth and new insights into the evolution of growth in Archosauria
Source: J Anat. 2024 Dec 3;247(3-4):556–75. doi: 10.1111/joa.14185 (PMC12397225; doi:10.1111/joa.14185)
Supplement: Supplementary file 1 — Data S1. [file JOA-247-556-s002.R]

#Goldsmith et al. (In Review)
#Code to predict FL given MMSW (Werning, 2013)
#

#List of programs that are used/could be useful to expand this regression
library(scales)
library(ggplot2)
library(viridisLite)
library(gridExtra)
library(ggforce)
library(dplyr)
#library(nloptr) #install this if emmeans and/or effects won't install 
library(effects)
library(emmeans)
library(car)
library(lme4)
library(lmerTest)
library(cAIC4)
library(tidyverse)

phytodia<-read.csv("PhytoDia-Circ.csv")
phytodia
lm2<-lm(logFL~logdia, data = phytodia)
summary(lm2)
coefficients(lm2)
confint(lm2, level = 0.95)
plot(allEffects(lm2))

estFLplot<-ggplot(phytodia, aes(x=logdia, y=logFL))+
  geom_point()+
  geom_smooth(method = "lm")
estFLplot
