# Supplementary material for: Osteohistological signal from the smallest known phytosaur femur reveals slow growth and new insights into the evolution of growth in Archosauria
Source: J Anat. 2024 Dec 3;247(3-4):556–75. doi: 10.1111/joa.14185 (PMC12397225; doi:10.1111/joa.14185)
Supplement: Supplementary file 3 — Data S2. [file JOA-247-556-s004.csv]

Phytosaur specimens	circumference (mm)	logcirc	diameter (mm)	logdia	FL (mm)	logFL
PEFO 45199	11.00	1.04	4.00	0.60	34.12	1.53
PEFO 45247	6.47	0.81	2.25	0.35	24.02	1.38
NHMW 1986/0024/0013	70.00	1.85	31.10	1.49	250.00	2.40
UOBS 03370	105.00	2.02	40.00	1.60	390.00	2.59
UOBS 01026	94.00	1.97	35.00	1.54	370.00	2.57
UOBS 00143	84.00	1.92	33.00	1.52	250.00	2.40
SMNS 4381/2	105.00	2.02	42.00	1.62	295.00	2.47
AMNH FR 32182	63.00	1.80	22.90	1.36	179.00	2.25
TTU P14329	74.00	1.87	22.38	1.35	208.00	2.32
TTU P14330	146.00	2.16	36.22	1.56	352.00	2.55
TTU P11208	159.00	2.20	44.90	1.65	386.00	2.59
UCMP 27200	164.00	2.21	74.20	1.87	476.00	2.68
