# Supplementary material for: Osteohistological signal from the smallest known phytosaur femur reveals slow growth and new insights into the evolution of growth in Archosauria
Source: J Anat. 2024 Dec 3;247(3-4):556–75. doi: 10.1111/joa.14185 (PMC12397225; doi:10.1111/joa.14185)
Supplement: Supplementary file 4 — Data S3. [file JOA-247-556-s003.xlsx]

## Sheet: Supplemental Table 1 
Clade	Taxon	Specimen Number	Source	FL (mm)	est. FL° (mm)	est. FL **	MSC (mm)	MMSW (mm)
Phytosauria	Phytosauria indet.	PEFO 45199	this study	34.12	36.7599	−	11	NA
		PEFO 45247	this study	?	31.64	24.0244	6.47	2.14
		UCMP 25921	Werning 2013; de Ricqles et al., 2003	245.47	NA	NA	NA	30
	Mystriosuchus steinbergi	NHMW 1986/0024/0013	Butler et al., 2019	250	NA	NA	?	31.1
	Parasuchus cf. arenaceus	UOBS 03370	Teschner et al., 2022	390	NA	NA	?	40
	Parasuchus cf. arenaceus	UOBS 01026	Teschner et al., 2022	370	NA	NA	?	35
	Parasuchus cf. arenaceus	UOBS 00143	Teschner et al., 2022	250	NA	NA	?	33
	Nicrosaurus sp.	SMNS 4381/2	Teschner et al., 2022	295	NA	NA	?	42
Archosauriformes	Euparkeria capensis	AMNH FARB 2238	Werning 2013	?	NA	46.05	13.9	5.3
		SAM-PK-K10010a	Botha-Brink and Smith, 2011	?	NA	?	?	6.1
		SAM-PK-K10548	Botha-Brink and Smith, 2011	68	NA	NA	?	7.2
	Proterosuchus fergusi	SAM-PK-K140c	Botha-Brink and Smith, 2011	167	NA	NA	?	19.7
		SAM-PK-11208a	Botha-Brink and Smith, 2011	?	NA	?	?	?
	Vancleavea campi	GR 138	Nesbitt et al., 2009	73	NA	NA	?	?
		GR 250	Werning 2013	?	NA	82.7148	27.66	8.49
		UCMP 152662	Werning 2013	?	NA	81.9508	27.36	8.66
Archosauromorpha	Trilophosaurus buettneri	TMM 31025 - 787	Werning 2013	?	NA	69.1503	22.41	7.13
		TMM 31025 - 1064	Werning 2013	?	NA	84.0363	28.18	8.8
		TMM 31025 - 1063	Werning 2013	?	NA	108.626	38.1	12.5
		TMM 31025 - 885	Werning 2013	?	NA	143.623	52.9	17.93
		TMM 31025 - 786	Werning 2013	?	NA	207.471	81.5	22.96
	Stenaulorhynus stockleyi	NHMUK PV R 36618	Werning and Nesbitt, 2016	182	NA	NA	102	33.65
Pseudosuchia	Alligator mississippiensis	MOR-OST-1647	Woodward et al., 2014	?	NA	25.6892	4.7	?
		MOR-OST 1648	Woodward et al., 2014	?	NA	58.6586	18.47	?
		MOR-OST 1649	Woodward et al., 2014	?	NA	79.0358	26.22	?
		MOR-OST 1650	Woodward et al., 2014	?	NA	84.8477	28.5	?
		UF FWC 40723	Werning 2013	134.77	NA	134.328	48.9	16.2
	Revueltosaurus callenderi	PEFO 33843	Werning 2013	?	NA	116.175	41.23	15.07
	Aetosauria indet.	UCMP 25914	Werning 2013	?	NA	NA	?	?
	Stagonolepis olenkae	UOPB 00123	Teschner et al., 2022	100	NA	NA	?	66
	Stagonolepis olenkae	UOPB00122	Teschner et al., 2022	89	NA	NA	?	65
	Saltoposuchus	SMNS 12596	Spiekman 2023	107	NA	NA	NA	NA
Avemetatarsalia	Dromomeron romeri	GR 221	Werning 2013	?	NA	84.0617	28.19	9.17
	Coelophysoidea	GR 256	Werning 2013	?	NA	174.206	66.37	20.81

## Sheet: Supplemental Table 2
Clade	Taxon	Specimen Number	est. TL* (mm)	est. TL° (mm)	est. TL (mm)	est BM (kg)	SVLA (mm)	Bone Tissue Type	Vascular arrangment
Phytosauria	Phytosauria indet.	PEFO 45199	494.484	NA	535.094	0.32	250.47	?	NA
		PEFO 45247	NA	458.609	348.6	0.10-0.25	178.08-224.44	PFB	L
		UCMP 25921	245.47	NA	NA	NA	NA	PFB+WB	P
	Mystriosuchus steinbergi	NHMW 1986/0024/0013	3536.45	NA	NA	205.14	1798.33	PFB	L,Re
	Parasuchus cf. arenaceus	UOBS 03370	5516.05	NA	NA	872.89	2802.13	PFB	L,Re,P
	Parasuchus cf. arenaceus	UOBS 01026	5233.25	NA	NA	735.62	2658.73	PFB	L,Re,P
	Parasuchus cf. arenaceus	UOBS 00143	3536.45	NA	NA	205.73	1798.33	PFB	L,Re,P
	Nicrosaurus sp.	SMNS 4381/2	4172.75	NA	NA	352.31	2120.98	PFB	L,Re
Archosauriformes	Euparkeria capensis	AMNH FARB 2238	NA	NA	653.13	0.84	336.043	PFB	Re
		SAM-PK-K10010a	NA	NA	NA	NA	NA	PFB	L
		SAM-PK-K10548	962.97	NA	962.97	2.99	493.39	PFB	L
	Proterosuchus fergusi	SAM-PK-K140c	2362.83	NA	2362.83	55.44	1203.22	WB	L, Ra
		SAM-PK-11208a	NA	NA	NA	NA	NA	PFB	L
	Vancleavea campi	GR 138	1033.67	NA	NA	3.76	529.24	PFB+WB	L
		GR 250	NA	NA	401.14	5.65	598.895	WB	L, Re
		UCMP 152662	NA	NA	396.8	5.48	593.417	WB+PFB	L,C
Archosauromorpha	Trilophosaurus buettneri	TMM 31025 - 787	NA	NA	325.274	3.15	501.638	LB	L
		TMM 31025 - 1064	NA	NA	408.651	5.95	608.37	LB	L
		TMM 31025 - 1063	NA	NA	551.995	5.48	784.677	LB	L
		TMM 31025 - 885	NA	NA	765.855	33.96	1035.61	LB	L
		TMM 31025 - 786	NA	NA	1179.12	112.23	1493.4	LB	L
	Stenaulorhynus stockleyi	NHMUK PV R 36618	2574.93	NA	2574.93	73.32	1310.77	LB	L
Pseudosuchia	Alligator mississippiensis	MOR-OST-1647	NA	NA	265.932	0.04	137.06	EB	NA
		MOR-OST 1648	NA	NA	849.067	1.84	426.412	PFB+WB	L
		MOR-OST 1649	NA	NA	1143.52	4.87	572.517	PFB	L
		MOR-OST 1650	NA	NA	1227.5	6.138	614.188	PFB+WB	L, Ra
		UF FWC 40723	2030	NA	1942.49	27.32	968.962	PFB+WB	Re, Ra
	Revueltosaurus callenderi	PEFO 33843	NA	NA	1680.18	17.05	838.804	PFB	Ra
	Aetosauria indet.	UCMP 25914	NA	NA	NA	NA	NA	PFB+WB	Re
	Stagonolepis olenkae	UOPB 00123	1415.45	NA	1415.45	10.47	722.83	PFB	L, Re
	Stagonolepis olenkae	UOPB00122	1259.91	NA	1259.91	7.17	643.02	PFB	L, Re
	Saltoposuchus	SMNS 12596	1514.43	NA	1514.43	13.05	723.02	WB	L
Avemetatarsalia	Dromomeron romeri	GR 221	NA	NA	1216.14	5.96	608.552	WB	Re
	Coelophysoidea	GR 256	NA	NA	2518.72	63.6	1254.88	WB	Re

## Sheet: Abbreviations 
Abbreviations / Symbols Key
MSC	Mid-diaphyseal circumference
MMSW	Maximum mid-shaft width
FL	femoral length
TL	total length
Fc	Femoral circumference
Ftr	Distance between femoral head and fourth trochanter
SVLA	Anterior snout-vent length (posterior limit of ischium)
BM	body mass
*	calculated using Farlow et al. 2005
**	calculated using Campione and Evans (2012)
°	calculated using Ftr measurement + Farlow et al. 2005
WB	Woven bone
FLB	Fibrolamellar bone
PFB	parallel-fibered bone
LB	lamellar bone
SO	secondary osteon
LAG	line of arrested growth
CGM	cyclical growth mark
?	unknown
NA	not able to be measure/calculate
−	Not measured/calculated
italics	measured using Fiji ImageJ software

## Sheet: FL & TL Calculations - ST2
Specimen	FL (mm)	Ftr(mm)*	FL (mm)**	TL (mm) from FL	TL (mm)from FL**	TL° (mm)	FL (mm) from TL°
PEFO45199	34.12	−	NA	483.907	−	−	−
PEFO 45247	NA	9.28	24.0244	NA	348.602	458.609	31.6373
NHMW 1986/0024/0013	250	NA	NA	3536.45	NA	NA	NA
UOBS 03370	390	NA	NA	5516.05	NA	NA	NA
UOBS 01026	370	NA	NA	5233.25	NA	NA	NA
UOBS 00143	250	NA	NA	3536.45	NA	NA	NA
SMNS 4381/2	295	NA	NA	4172.75	NA	NA	NA
AMNH FARB 2238	NA	NA	46.0548	NA	653.126	NA	NA
SAM-PK-K10548	68	NA	NA	962.97	NA	NA	NA
SAM-PK-K140c	167	NA	NA	2362.83	NA	NA	NA
GR 138	73	NA	NA	1033.67	NA	NA	NA
GR 250	NA	NA	27.66	NA	401.137	NA	NA
UCMP 152662	NA	NA	27.36	NA	396.802	NA	NA
TMM 31025 - 787	NA	NA	22.41	NA	325.274	NA	NA
TMM 31025 - 1064	NA	NA	28.18	NA	408.651	NA	NA
TMM 31025 - 1063	NA	NA	38.1	NA	551.995	NA	NA
TMM 31025 - 885	NA	NA	52.9	NA	765.855	NA	NA
TMM 31025 - 786	NA	NA	81.5	NA	1179.12	NA	NA
NHMUK PV R 36618	182	NA	NA	2574.93	NA	NA	NA
MOR-OST-1647	NA	NA	18.3033	NA	265.932	NA	NA
MOR-OST 1648	NA	NA	58.6586	NA	849.067	NA	NA
MOR-OST 1649	NA	NA	79.0358	NA	1143.52	NA	NA
MOR-OST 1650	NA	NA	84.8477	NA	1227.5	NA	NA
UF FWC 40723	NA	NA	134.328	NA	1942.49	NA	NA
PEFO 33843	NA	NA	116.175	NA	1680.18	NA	NA
UOPB 00123	100	NA	NA	1415.45	NA	NA	NA
UOPB00122	89	NA	NA	1259.91	NA	NA	NA
SMNS 12596	107	NA	NA	1514.43	NA	NA	NA
GR 221	NA	NA	84.0617	NA	1216.14	NA	NA
GR 256	NA	NA	174.206	NA	2518.72	NA	NA

## Sheet: ST3-BM Calculations
Specimen	Fl (mm)	logFL	BM (g)	BM (kg)	BM° (g)	logFL°
PEFO45199	34.12	1.53301	317.892	0.317892	−	−
PEFO 45247	24.0244	1.38065	101.653	0.101653	248.684	1.5002
NHMW 1986/0024/0013	250	2.39794	205734	205.734	NA	NA
UOBS 03370	390	2.59106	872891	872.891	NA	NA
UOBS 01026	370	2.5682	735624	735.624	NA	NA
UOBS 00143	250	2.39794	205734	205.734	NA	NA
SMNS 4381/2	295	2.46982	352307	352.307	NA	NA
AMNH FARB 2238	46.0548	1.66328	842.645	0.842645	NA	NA
SAM-PK-K10548	68	1.83251	2989.88	2.98988	NA	NA
SAM-PK-K140c	167	2.22272	55440.7	55.4407	NA	NA
GR 138	73	1.86332	3765.3	3.7653	NA	NA
GR 250	82.7148	1.91758	5651.27	5.65127	NA	NA
UCMP 152662	81.9508	1.91355	5483.36	5.48336	NA	NA
TMM 31025 - 787	69.1503	1.83979	3157.41	3.15741	NA	NA
TMM 31025 - 1064	84.0363	1.92447	5950	5.95	NA	NA
TMM 31025 - 1063	108.626	2.03593	13702	13.702	NA	NA
TMM 31025 - 885	143.623	2.15723	33961.2	33.9612	NA	NA
TMM 31025 - 786	207.471	2.31696	112231	112.231	NA	NA
NHMUK PV R 36618	182	2.26007	73321.6	73.3216	NA	NA
MOR-OST-1647	18.3033	1.26253	41.9971	0.0419971	NA	NA
MOR-OST 1648	58.6586	1.76833	1849.6	1.8496	NA	NA
MOR-OST 1649	79.0358	1.89782	4874.47	4.87447	NA	NA
MOR-OST 1650	84.8477	1.92864	6138.75	6.13875	NA	NA
UF FWC 40723	134.77	2.12959	27617.1	27.6171	NA	NA
PEFO 33843	116.175	2.06511	17045.7	17.0457	NA	NA
UOPB 00123	100	2	10471.3	10.4713	NA	NA
UOPB00122	89	1.94939	7169.97	7.16997	NA	NA
SMNS 12596	107	2.02938	13046.6	13.0466	NA	NA
GR 221	84.0617	1.9246	5955.85	5.95585	NA	NA
GR 256	174.206	2.24106	63599.1	63.5991	NA	NA
UCMP 29251	245.47	2.38895	192350	192.35

## Sheet: SVLA Calculations 
Specimen	Fc (mm)	FL (mm)	log FL	SVLA (mm)	SVLA°(mm)
PEFO45199	11	34.12	1.5768	250.47	−
PEFO 45247	6.47	24.0244	1.38065	178.085	232.689
NHMW 1986/0024/0013	NA	250	NA	1798.33	NA
UOBS 03370	NA	390	NA	2802.13	NA
UOBS 01026	NA	370	NA	2658.73	NA
UOBS 00143	NA	250	NA	1798.33	NA
SMNS 4381/2	NA	295	NA	2120.98	NA
AMNH FARB 2238	13.9	46.0548	1.66328	336.043	NA
SAM-PK-K10548	NA	68	NA	493.39	NA
SAM-PK-K140c	NA	167	NA	1203.22	NA
GR 138	NA	73	NA	529.24	NA
GR 250	27.66	82.7148	1.91758	598.895	NA
UCMP 152662	27.36	81.9508	1.91355	593.417	NA
TMM 31025 - 787	22.41	69.1503	1.83979	501.638	NA
TMM 31025 - 1064	28.18	84.0363	1.92447	608.37	NA
TMM 31025 - 1063	38.1	108.626	2.03593	784.677	NA
TMM 31025 - 885	52.9	143.623	2.15723	1035.61	NA
TMM 31025 - 786	81.5	207.471	2.31696	1493.4	NA
NHMUK PV R 36618	NA	182	NA	1310.77	NA
MOR-OST-1647	4.7	18.3033	1.26253	137.065	NA
MOR-OST 1648	18.47	58.6586	1.76833	426.412	NA
MOR-OST 1649	26.22	79.0358	1.89782	572.517	NA
MOR-OST 1650	28.5	84.8477	1.92864	614.188	NA
UF FWC 40723	48.9	134.328	2.12817	968.962	NA
PEFO 33843	41.23	116.175	2.06511	838.804	NA
UOPB 00123	NA	100	NA	722.83	NA
UOPB00122	NA	89	NA	643.96	NA
SMNS 12596	NA	107	NA	773.02	NA
GR 221	28.19	84.0617	1.9246	608.552	NA
GR 256	66.37	174.206	2.24106	1254.88	NA
UCMP 29251 - estimate 1	63.26	167.234	2.22332	1204.9	NA

## Sheet: Summarized histology features
Clade	Taxon	Specimen Number	Element	Source	Summary of histology features + notes
		PEFO 45199	Femur	this study	?
Phytosauria	Phytosauria indet.	PEFO 45247	Femur	this study	PFB; Lamellar; Low vascularity; no medullary cavity
		UCMP 25921	Femur	Werning 2013; de Ricqles et al., 2003	WB + FLB (inner cortex ); LB/PFB (Outer cortex)
	Mystriosuchus steinbergi	NHMW 1986/0024/0013	Femur	Butler et al., 2019	open medullary cavity; pfb + lb; extensive remodelling; longitudinal primary osteons arranged reticularly with anastomoses
	Parasuchus cf. arenaceus	UOBS 03370	Femur	Teschner et al., 2022	open medullary cavity; low-moderate vasc. + high and low organized PFB; SOs;
	Parasuchus cf. arenaceus	UOBS 01026	Femur	Teschner et al., 2022
	Parasuchus cf. arenaceus	UOBS 00143	Femur	Teschner et al., 2022
	Nicrosaurus sp.	SMNS 4381/2	Femur	Teschner et al., 2022	high and low organsized PFB + moderate vasc.
Archosauriformes	Euparkeria capensis	AMNH FARB 2238	Femur	Werning 2013	PFB; inner = coarse fibered bundles but not woven; periosteally increased organization of PFB + decrease vascularity; LB in outermost cortex
		SAM-PK-K10010a	Femur	Botha-Brink and Smith, 2011	PFB; inner = coarse fibered bundles but not woven
		SAM-PK-K10548	Femur	Botha-Brink and Smith, 2011	PFB; inner = coarse fibered bundles but not woven
	Proterosuchus fergusi	SAM-PK-K140c	Femur	Botha-Brink and Smith, 2011	open medullary cavity; globular osteocyte lacunae in a wb matrix; longitudinal canals in radial rows
		SAM-PK-11208a	Femur	Botha-Brink and Smith, 2011	open medullary cavity; extensive secondary remodelling (no secondary osteons); Lamellar bone most prominent with highly organized osteocyte lacunae (interpreted to be skeletally mature 100% but only 4 mm larger in distal width)
	Vancleavea campi	GR 138	Femur	Nesbitt et al., 2009	cancellous tissues in medullary cavity; lamellar bone -maybe pachyosteotic
		GR 250	Femur	Werning 2013	trabeculae in medullaryu cavity; woven bone inner with radial, oblique, or reticular anastomoses; outer cortex = mostly radial and no reticulation; grades to pfb towards the periphery; osteoscyte density is higher than UCMP 152662
		UCMP 152662	Femur	Werning 2013	trabeculae in medullary cavity; woven bone inner with radial, oblique, or reticular anastomoses; outer cortex = mostly radial and no reticulation; grades to pfb towards the periphery
Archosauromorpha	Trilophosaurus buettneri	TMM 31025 - 787	Femur	Werning 2013	open medullary cavity; lamellar zonal bone with LAGS
		TMM 31025 - 1064	Femur	Werning 2013	open medullary cavity; lamellar zonal bone with LAGS
		TMM 31025 - 1063	Femur	Werning 2013	lopen medullary cavity; lamellar zonal bone with LAGS
		TMM 31025 - 885	Femur	Werning 2013	open medullary cavity; lamellar zonal bone with LAGS
		TMM 31025 - 786	Femur	Werning 2013	open medullary cavity; lamellar zonal bone with LAGS; more hollow than smaller, ontogenetically younger individuals;
	Stenaulorhynus stockleyi	NHMUK PV R 36618	Femur	Werning and Nesbitt, 2016	trabeculae infill the medullary cavity almost completely (but not all of the way); primary PFB internal to the 5th LAG and lamellar external to the 5th LAG
Pseudosuchia	Alligator mississippiensis	MOR-OST-1647	Femur	Woodward et al., 2014	largely porous; thin walled cortex, large open medullary cavity; highly vascular
		MOR-OST 1648	Femur	Woodward et al., 2014	well vascularized with longitudinal canals with anastomoses; density = lower mid-cortex but higher periosteally; parallel-fibered and woven bone; 3CGMs
		MOR-OST 1649	Femur	Woodward et al., 2014	vascular density = consistent through section; longitudinal simple canals with some anastomoses; medullary expansion likely destroyed LAGs/CGMs;5 CGMs
		MOR-OST 1650	Femur	Woodward et al., 2014	scalloped resorption cavities within inner cortex; loosely parallel-fibered bone with some woven; longitudinal canals with few anastomoses; 5 CGMs
		UF FWC 40723	Femur	Werning 2013	4 annuli visible; more complex vascular patterning on lateral half than medial half; possesses woven fibered and parallel-fibered regions
	Revueltosaurus callenderi	PEFO 33843	Femur	Werning 2013	parallel-fibered bone; low vascular canal density; mostly longitudinal primary simple canals with minimal short anastomeses; outer most cortex is nearly avascular
	Aetosauria indet.	UCMP 25914	Femur	Werning 2013	extensive secondary remodelling in innermost cortex; contains woven bone and parallel-fibered bone
	Aetosauria indet.	GR 252	Tibia	Werning 2013	porous bone tissue resembling neonatal archosaurs; contains well-vascularized woven bonel
	Stagonolepis olenkae	UOPB 00123	Femur	Teschner et al., 2022	almost completely remodelled with parallel-fibered bone
	Stagonolepis olenkae	UOPB00122	Femur	Teschner et al., 2022	almost completely remodelled with parallel-fibered bone
	Saltoposuchus	SMNS 12596	Femur	Spiekman 2023	longitudinal simple vascular canals within woven, fibrolamella bone; 2 LAGs
Dinosauromorpha	Dromomeron romeri	GR 221	Femur	Werning 2013	relatively thin walled; woven bone that tranistions into parallel fibered bone
Dinosauria	Coelophysoidea	GR 256	Femur	Werning 2013	2 LAGs; primary woven bone with PFB retricted to the annuli; vascular canals arranged circumferential and radially
